# Supplementary material for: Preparation and Characterization of Cumin Essential Oil Nanoemulsion (CEONE) as an Antibacterial Agent and Growth Promoter in Broilers: A Study on Efficacy, Safety, and Health Impact
Source: Animals (Basel). 2024 Oct 4;14(19):2860. doi: 10.3390/ani14192860 (PMC11475229; doi:10.3390/ani14192860)
Supplement: Supplementary file 1 [file animals-14-02860-s001.zip]

Archive with 1 entries (1 files):
- animals-3114037-supplementary.pdf
